# Supplementary material for: Cytotoxic and Antiproliferative Effects of Preussin, a Hydroxypyrrolidine Derivative from the Marine Sponge-Associated Fungus Aspergillus candidus KUFA 0062, in a Panel of Breast Cancer Cell Lines and Using 2D and 3D Cultures
Source: Mar Drugs. 2019 Jul 30;17(8):448. doi: 10.3390/md17080448 (PMC6722565; doi:10.3390/md17080448)
Supplement: Supplementary file 1 [file marinedrugs-17-00448-s001.zip]

Archive with 1 entries (1 files):
- marinedrugs-563368-supplementary.pdf
